# Supplementary material for: High-Dimensional Immunophenotyping of Plasma-Derived Small Extracellular Vesicles in Pancreatic Cancer: An Exploratory Proof-of-Principle Study
Source: Biomolecules. 2026 Jun 24;16(7):942. doi: 10.3390/biom16070942 (PMC13406715; doi:10.3390/biom16070942)
Supplement: Supplementary file 1 [file biomolecules-16-00942-s001.zip]

Archive with 1 entries (1 files):
- biomolecules-4320219-supplementary.pdf
